# Supplementary material for: PHF6 maintains acute myeloid leukemia via regulating NF-κB signaling pathway
Source: Leukemia. 2023 Jul 1;37(8):1626–37. doi: 10.1038/s41375-023-01953-6 (PMC10400421; doi:10.1038/s41375-023-01953-6)
Supplement: Supplementary file 9 — Supplementary excel-patients [file 41375_2023_1953_MOESM9_ESM.xlsx]

## Sheet: Sheet1
Patient number	FAB	Karyotype
1	M5	Complex
2	M2	46，XY
3	M4-Eo	46,XY,inv16(p13,1q22.1)
4	M5	Complex
5	M5	MLL
6	M5	Complex

## Sheet: Sheet2-tcga
Rowname	Vital_status	OS	PHF6
TCGA-AB-2920	Dead	366	909
TCGA-AB-2812	Dead	366	1734
TCGA-AB-2898	Alive	393	1391
TCGA-AB-2881	Alive	393	1635
TCGA-AB-2874	Alive	396	1847
TCGA-AB-2880	Dead	424	2026
TCGA-AB-2939	Alive	455	2148
TCGA-AB-2990	Alive	457	1608
TCGA-AB-2839	Dead	486	2153
TCGA-AB-2981	Alive	487	1504
TCGA-AB-2959	Dead	489	921
TCGA-AB-2955	Dead	489	1639
TCGA-AB-2836	Dead	518	1453
TCGA-AB-3009	Dead	577	1715
TCGA-AB-2805	Dead	577	1856
TCGA-AB-2858	Dead	577	2142
TCGA-AB-2948	Dead	580	1680
TCGA-AB-2847	Dead	608	2416
TCGA-AB-2973	Dead	609	830
TCGA-AB-2872	Alive	638	982
TCGA-AB-2877	Alive	638	1788
TCGA-AB-2942	Alive	641	1271
TCGA-AB-2899	Dead	671	1064
TCGA-AB-2979	Alive	671	1861
TCGA-AB-2949	Alive	699	2030
TCGA-AB-2980	Alive	699	2569
TCGA-AB-2883	Alive	730	402
TCGA-AB-2826	Dead	731	1158
TCGA-AB-2884	Dead	731	1494
TCGA-AB-2971	Dead	792	822
TCGA-AB-2914	Alive	792	1489
TCGA-AB-2814	Dead	792	2469
TCGA-AB-2821	Dead	822	1439
TCGA-AB-2815	Dead	822	1912
TCGA-AB-3008	Dead	822	2641
TCGA-AB-2966	Dead	854	1877
TCGA-AB-2916	Alive	882	1000
TCGA-AB-2976	Dead	915	1909
TCGA-AB-2892	Alive	943	1227
TCGA-AB-2806	Dead	945	3808
TCGA-AB-2822	Dead	973	2838
TCGA-AB-2984	Alive	1157	1063
TCGA-AB-2911	Alive	1186	724
TCGA-AB-2913	Alive	1216	1633
TCGA-AB-2917	Alive	1216	2441
TCGA-AB-2876	Alive	1219	1826
TCGA-AB-3000	Alive	1249	2028
TCGA-AB-2841	Dead	1401	794
TCGA-AB-2846	Dead	1402	1664
TCGA-AB-2862	Alive	1430	906
TCGA-AB-3002	Dead	1431	915
TCGA-AB-2995	Alive	1551	1955
TCGA-AB-2996	Alive	1581	768
TCGA-AB-3001	Alive	1581	1144
TCGA-AB-3007	Alive	1581	1379
TCGA-AB-2963	Dead	1642	2834
TCGA-AB-2835	Alive	1673	1053
TCGA-AB-2992	Dead	1706	1362
TCGA-AB-2999	Alive	1735	1151
TCGA-AB-2994	Alive	1798	952
TCGA-AB-2991	Alive	1826	1014
TCGA-AB-3011	Alive	1885	1070
TCGA-AB-3012	Alive	1887	1112
TCGA-AB-2849	Alive	2220	1225
TCGA-AB-2828	Alive	2284	1822
TCGA-AB-2819	Alive	2496	2991
TCGA-AB-2808	Alive	2861	4131
PS：Orange-filled patients are patients with low PHF6 expression
